# Supplementary material for: Structure and function of the metagenomic plastic-degrading polyester hydrolase PHL7 bound to its product
Source: Nat Commun. 2023 Apr 5;14:1905. doi: 10.1038/s41467-023-37415-x (PMC10076380; doi:10.1038/s41467-023-37415-x)
Supplement: Supplementary file 4 — Source Data [file 41467_2023_37415_MOESM4_ESM.xlsx]

## Sheet: Primer list
Primer list
Mutation	Oligo name	Sequence (5'-3')
D233K	fw_D233K_H7	GTT CGT CGA CAA AGA CCT CCG CTA CGA GCA G
D233K	rv_D233K_H7	GCG GAG GTC TTT GTC GAC GAA CCG CTT GAG C
F189I	Fw-H7_F189I	CGG AGG CCA TTT ACA ACA GCC TGC CGA GC
F189I	Rv-H7_F189I	CTG TTG TAA ATG GCC TCC GAG TGC GAG
F63A	Fw-H7_F63A	CCG GGG GCT ACG GCG GGC CAG G
F63A	Rev-H7_F63A	CGC CGT AGC CCC CGG CGA GAT CGC CAC
F63Y	F63Y_rev_new	CGC CGT ATA CCC CGG CGA GAT CGC
F63Y	Fw-H7_F63Y	CCG GGG TAT ACG GCG GGC CAG G
H130W	fw_H130W_H7	CAT GGG CTG GTC GAT GGG CGG CGG
H130W	rv_H130W_H7	CCA TCG ACC AGC CCA TGA CCG CCA TCC
H185S	fw_H185S_H7	GAG CTC GAG CTC GGA GGC CTT CTA CAA CAG
H185S	rv_H185S_H7	GCC TCC GAG CTC GAG CTC ACC GGC GC
L210A/L210T/L210F/L210V/L210I/L210S	L210_fw_new	CCA GCC ACD BYG TGT CGA ACA CGC CC
L210A/L210T/L210F/L210V/L210I/L210S	L210_rev_new	TCG ACA CRV HGT GGC TGG CCC CGC
L93A	Fw-H7_L93A	CAC GCG CGC CGA CCA GCC CGA CAG CC
L93A	Rev-H7_L93A	GCT GGT CGG CGC GCG TGA TCG TGT CG
L93F	Fw_L93F_H7	GAT CAC GCG CTT TGA CCA GCC CGA CAG C
L93F	RvL93F_H7	GGG CTG GTC AAA GCG CGT GAT CGT GTC
M132W	M132W_fw_new	CAC TCG TGG GGC GGC GGC GGG G
M132W	M132W_rev_new	GCC GCC CCA CGA GTG GCC CAT GAC CGC C
Q95G	Fw-H7_Q95G	CCT CGA CGG CCC CGA CAG CCG GG
Q95G	Rev-H7_Q95G	CTG TCG GGG CCG TCG AGG CGC GTG
Q95Y	Fw_Q95Y_H7	GCC TCG ACT ATC CCG ACA GCC GGG
Q95Y	Rv_Q95Y_H7	CTG TCG GGA TAG TCG AGG CGC GTG
S131A	Fw_S131_H7	GGG CCA CGC GAT GGG CGG CG
S131A	Rv_S131_H7	CCC ATC GCG TGG CCC ATG ACC G
Gene sequences (encoding mature protein without Start-Met)
PHL7 gene
GCGAACCCGTACGAGCGCGGGCCCGATCCCACCGAGTCGAGCATCGAGGCCGTCCGCGGGCCGTTCGCCGTGGCCCAGACGACGGTGTCGAGGCTCCAGGCCGACGGCTTCGGCGGCGGGACCATCTACTACCCGACCGACACGAGCCAGGGCACCTTCGGTGCGGTGGCGATCTCGCCGGGGTTCACGGCGGGCCAGGAGAGCATCGCCTGGCTCGGCCCCCGCATCGCGTCGCAGGGCTTCGTGGTGATCACGATCGACACGATCACGCGCCTCGACCAGCCCGACAGCCGGGGTCGCCAGCTGCAGGCCGCGCTCGACCACCTGCGCACCAACAGCGTCGTGCGCAACCGGATCGACCCGAACCGGATGGCGGTCATGGGCCACTCGATGGGCGGC…
LCC gene
TCTAACCCGTACCAGCGTGGTCCGAACCCGACCCGTTCTGCTCTGACCGCTGACGGTCCGTTCTCTGTTGCTACCTACACCGTTTCTCGTCTGTCTGTTTCTGGTTTCGGTGGTGGTGTTATCTACTACCCGACCGGTACCTCTCTGACCTTCGGTGGTATCGCTATGTCTCCGGGTTACACCGCTGACGCTTCTTCTCTGGCTTGGCTGGGTCGTCGTCTGGCTTCTCACGGTTTCGTTGTTCTGGTTATCAACACCAACTCTCGTTTCGACTACCCGGACTCTCGTGCTTCTCAGCTGTCTGCTGCTCTGAACTACCTGCGTACCTCTTCTCCGTCTGCTGTTCGTGCTCGTCTGGACGCTAACCGTCTGGCTGTTGCTGGTCACTCTATGGGTGGT…
Vector maps
vector sequence pET26b+:phl7
tggcgaatgggacgcgccctgtagcggcgcattaagcgcggcgggtgtggtggttacgcgcagcgtgaccgctacacttgccagcgccctagcgcccgctcctttcgctttcttcccttcctttctcgccacgttcgccggctttccccgtcaagctctaaatcgggggctccctttagggttccgatttagtgctttacggcacctcgaccccaaaaaacttgattagggtgatggttcacgtagtgggccatcgccctgatagacggtttttcgccctttgacgttggagtccacgttctttaatagtggactcttgttccaaactggaacaacactcaaccctatctcggtctattcttttgatttataagggattttgccgatttcggcctattg…
vector sequence pET26b+:lcc
tggcgaatgggacgcgccctgtagcggcgcattaagcgcggcgggtgtggtggttacgcgcagcgtgaccgctacacttgccagcgccctagcgcccgctcctttcgctttcttcccttcctttctcgccacgttcgccggctttccccgtcaagctctaaatcgggggctccctttagggttccgatttagtgctttacggcacctcgaccccaaaaaacttgattagggtgatggttcacgtagtgggccatcgccctgatagacggtttttcgccctttgacgttggagtccacgttctttaatagtggactcttgttccaaactggaacaacactcaaccctatctcggtctattcttttgatttataagggattttgccgatttcggcctattg…

## Sheet: weigth loss 70°C
PET film weight loss data for 70°C (gravimetric measurements) for Figure 3a and Supplementary Figure 7
	t= 4h	Variant	replicate	PET foil weight (mg)			mean	SD	PET foil residual weight (mg)			mean	SD	Weight loss (mg)	Weight loss (%)	mean	SD
				measurements					measurements
		WT	1	48.6	48.6	48.6	48.6	0	39.6	39.6	39.6	39.6	0	9	18.5185	18.5427	0.813277
			2	44.5	44.5	44.5	44.5	0	35.8	35.8	35.8	35.8	0	8.7	19.5506
			3	46.7	46.7	46.7	46.7	7.10543e-15	38.5	38.5	38.5	38.5	0	8.2	17.5589
		F63A	1	42.4	42.4	42.4	42.4	0	40.9	40.9	41	40.9333	0.0471405	1.46667	3.45912	3.0367	0.605129
			2	42.2	42.3	42.3	42.2667	0.0471405	40.9	40.8	40.7	40.8	0.0816497	1.46667	3.47003
			3	41.2	41.3	41.3	41.2667	0.0471405	40.4	40.4	40.3	40.3667	0.0471405	0.9	2.18094
		L93A	1	43.3	43.1	43.2	43.2	0.0816497	35.3	34.9	34.9	35.0333	0.188562	8.16667	18.9043	19.6888	0.58033
			2	41.7	41.8	41.8	41.7667	0.0471405	33.5	33.5	33.4	33.4667	0.0471405	8.3	19.8723
			3	41.4	41.4	41.4	41.4	0	33	33	33	33	0	8.4	20.2899
		L93F	1	42.8	42.8	42.8	42.8	7.10543e-15	33.6	33.6	33.6	33.6	0	9.2	21.4953	22.7158	0.883413
			2	43.2	43.3	43.4	43.3	0.0816497	33.3	33.3	33.3	33.3	0	10	23.0947
			3	42.2	42.2	42.1	42.1667	0.0471405	32.3	32.2	32.2	32.2333	0.0471405	9.93333	23.5573
		Q95Y	1	43.2	43.2	43.2	43.2	7.10543e-15	34.3	34.4	34.4	34.3667	0.0471405	8.83333	20.4475	21.4018	0.680907
			2	41.5	41.5	41.5	41.5	0	32.4	32.5	32.5	32.4667	0.0471405	9.03333	21.7671
			3	43.3	43.2	43.1	43.2	0.0816497	33.8	33.6	33.7	33.7	0.0816497	9.5	21.9907
		H185S	1	43.3	43.1	43.1	43.1667	0.0942809	41.4	41.3	41.3	41.3333	0.0471405	1.83333	4.2471	4.02907	0.162956
			2	41.5	41.5	41.5	41.5	0	39.9	39.9	39.9	39.9	0	1.6	3.85542
			3	43.5	43.5	43.5	43.5	0	41.8	41.7	41.8	41.7667	0.0471405	1.73333	3.98467
		L210I	1	41.6	40.8	40.6	41	0.432049	30.8	30.8	30.8	30.8	0	10.2	24.878	24.9878	0.126143
			2	42.2	42.1	42.1	42.1333	0.0471405	31.6	31.7	31.6	31.6333	0.0471405	10.5	24.9209
			3	40.6	40.5	40.5	40.5333	0.0471405	30.5	30.3	30.2	30.3333	0.124722	10.2	25.1645
		L210S	1	43.1	43.1	43.2	43.1333	0.0471405	33.7	33.7	33.7	33.7	0	9.43333	21.8702	20.8169	1.16226
			2	41.9	41.9	42	41.9333	0.0471405	33	33	32.9	32.9667	0.0471405	8.96667	21.3831
			3	42.4	42.4	42.3	42.3667	0.0471405	34.2	34.3	34.2	34.2333	0.0471405	8.13333	19.1975
		Q95G	1	43.1	43.1	43	43.0667	0.0471405	35.8	35.8	35.8	35.8	0	7.26667	16.8731	16.3486	1.33462
			2	41.6	41.5	41.5	41.5333	0.0471405	34.2	34.2	34.2	34.2	0	7.33333	17.6565
			3	43.5	43.3	43.4	43.4	0.0816497	37.1	37.1	37.1	37.1	0	6.3	14.5161
		L210T	1	40.5	40.5	40.5	40.5	0	30.2	30.2	30.2	30.2	0	10.3	25.4321	26.3021	0.74182
			2	43.4	43.5	43.4	43.4333	0.0471405	31.6	31.6	31.6	31.6	3.55271e-15	11.8333	27.2448
			3	42.5	42.8	42.8	42.7	0.141421	31.5	31.5	31.5	31.5	0	11.2	26.2295
		L210F	1	42.2	42.2	42.1	42.1667	0.0471405	36.8	36.8	36.8	36.8	0	5.36667	12.7273	12.8761	0.471623
			2	44.3	44.4	44.5	44.4	0.0816497	38.4	38.4	38.4	38.4	0	6	13.5135
			3	44.4	44.4	44.4	44.4	0	38.9	38.9	38.9	38.9	0	5.5	12.3874
		L210A	1	43.5	43.5	43.5	43.5	0	33.8	33.8	33.8	33.8	0	9.7	22.2989	23.5233	0.941627
			2	42.7	42.5	42.5	42.5667	0.0942809	32.1	32.1	32.1	32.1	0	10.4667	24.5889
			3	43.6	43.7	43.6	43.6333	0.0471405	33.3	33.3	33.3	33.3	0	10.3333	23.6822
		H130W	1	42.6	42.5	42.4	42.5	0.0816497	40.3	40.3	40.3	40.3	0	2.2	5.17647	4.78594	0.283035
			2	45	45	45	45	0	42.9	42.9	42.9	42.9	0	2.1	4.66667
			3	44.3	44.3	44.3	44.3	7.10543e-15	42.3	42.3	42.3	42.3	0	2	4.51467
		L210V	1	42.8	42.8	42.8	42.8	7.10543e-15	32.1	32.1	32.1	32.1	0	10.7	25	25.5961	0.583197
			2	41.4	41.4	41.5	41.4333	0.0471405	30.5	30.5	30.5	30.5	0	10.9333	26.3878
			3	43.7	43.7	43.7	43.7	7.10543e-15	32.6	32.6	32.6	32.6	0	11.1	25.4005
		F63Y	1	45	45	45.1	45.0333	0.0471405	37.1	37.1	37.1	37.1	0	7.93333	17.6166	18.4134	0.752335
			2	47.1	47.1	47	47.0667	0.0471405	38.5	38.5	38.5	38.5	0	8.56667	18.2011
			3	46.2	46.2	46.1	46.1667	0.0471405	37.2	37.2	37.2	37.2	0	8.96667	19.4224
		F189I	1	45.1	45.1	45.2	45.1333	0.0471405	40.3	40.3	40.3	40.3	0	4.83333	10.709	10.8057	0.491234
			2	44.8	44.8	44.9	44.8333	0.0471405	39.7	39.7	39.7	39.7	0	5.13333	11.4498
			3	46.5	46.5	46.4	46.4667	0.0471405	41.7	41.7	41.7	41.7	0	4.76667	10.2582
		D233K	1	47.8	47.8	47.8	47.8	7.10543e-15	38	38	38	38	0	9.8	20.5021	25.4057	3.50755
			2	43.5	43.5	43.5	43.5	0	31.1	31.1	31.1	31.1	3.55271e-15	12.4	28.5057
			3	43	43	43	43	0	31.3	31.3	31.3	31.3	0	11.7	27.2093
	t= 8h	Variant	replicate	PET foil weight (mg)			mean	SD	PET foil residual weight (mg)			mean	SD	Weight loss (mg)	Weight loss (%)	mean	SD
				measurements					measurements
		WT	1	48.3	48.3	48.3	48.3	7.10543e-15	31.8	31.8	31.8	31.8	0	16.5	34.1615	40.8033	4.98026
			2	46.8	46.8	46.8	46.8	7.10543e-15	25.2	25.2	25.2	25.2	0	21.6	46.1538
			3	48.7	48.7	48.7	48.7	7.10543e-15	28.2	28.2	28.2	28.2	0	20.5	42.0945
		F63A	1	43.4	43.3	43.4	43.3667	0.0471405	40.5	40.7	40.7	40.6333	0.0942809	2.73333	6.30284	6.70445	0.287219
			2	41.8	41.8	41.9	41.8333	0.0471405	39	38.9	39	38.9667	0.0471405	2.86667	6.85259
			3	41.2	41.2	41.2	41.2	0	38.3	38.3	38.4	38.3333	0.0471405	2.86667	6.95793
		L93A	1	46.8	46.7	46.8	46.7667	0.0471405	26	26.1	26	26.0333	0.0471405	20.7333	44.3336	45.3813	0.775647
			2	41.2	41.1	41.1	41.1333	0.0471405	22.4	22.4	22.3	22.3667	0.0471405	18.7667	45.624
			3	47.2	47.2	47.2	47.2	7.10543e-15	25.4	25.4	25.4	25.4	3.55271e-15	21.8	46.1864
		L93F	1	43.5	43.3	43.3	43.3667	0.0942809	22.6	22.6	22.6	22.6	3.55271e-15	20.7667	47.8862	50.1994	1.63651
			2	44	43.9	43.9	43.9333	0.0471405	21.5	21.3	21.4	21.4	0.0816497	22.5333	51.2898
			3	43.3	43.4	43.4	43.3667	0.0471405	21	21.1	21.1	21.0667	0.0471405	22.3	51.422
		Q95Y	1	46	46.2	46	46.0667	0.0942809	23.5	23.1	23.3	23.3	0.163299	22.7667	49.4211	48.404	0.37071
			2	44.1	44.1	44	44.0667	0.0471405	22.9	22.9	22.9	22.9	3.55271e-15	21.1667	48.0333
			3	42.2	42.1	42.2	42.1667	0.0471405	21.6	21.6	21.6	21.6	3.55271e-15	20.5667	48.7747
		H185S	1	42.3	42.3	42.3	42.3	0	39.1	39.2	39	39.1	0.0816497	3.2	7.56501	7.29923	0.356465
			2	44.6	44.7	44.7	44.6667	0.0471405	41.3	41.3	41.3	41.3	0	3.36667	7.53731
			3	43.1	43.2	43.2	43.1667	0.0471405	40.2	40.3	40.2	40.2333	0.0471405	2.93333	6.79537
		L210I	1	41	40.9	41	40.9667	0.0471405	20.2	20.1	20.1	20.1333	0.0471405	20.8333	50.8544	52.9436	1.47736
			2	42.7	42.6	42.1	42.4667	0.262467	19.5	19.5	19.6	19.5333	0.0471405	22.9333	54.0031
			3	42.4	42.4	42.3	42.3667	0.0471405	19.5	19.5	19.5	19.5	0	22.8667	53.9732
		L210S	1	41.5	41.4	41.5	41.4667	0.0471405	22.1	22	22	22.0333	0.0471405	19.4333	46.865	46.1329	1.5645
			2	43.3	43.4	43.2	43.3	0.0816497	22.7	22.7	22.7	22.7	0	20.6	47.5751
			3	41.9	41.9	42	41.9333	0.0471405	23.5	23.5	23.5	23.5	0	18.4333	43.9587
		Q95G	1	39.7	39.7	39.8	39.7333	0.0471405	23.7	23.7	23.7	23.7	0	16.0333	40.3523	41.3444	1.02856
			2	45.7	45.7	45.7	45.7	7.10543e-15	27	27	27	27	0	18.7	40.919
			3	44.9	44.8	45	44.9	0.0816497	25.7	25.7	25.7	25.7	0	19.2	42.7617
		L210T	1	45.3	45.3	45.2	45.2667	0.0471405	20.3	20.3	20.3	20.3	0	24.9667	55.1546	57.2331	1.53706
			2	44.1	44.2	44.3	44.2	0.0816497	18.2	18.2	18.2	18.2	0	26	58.8235
			3	44.5	44.5	44.4	44.4667	0.0471405	18.8	18.8	18.8	18.8	0	25.6667	57.7211
		L210F	1	42.9	43	43	42.9667	0.0471405	31.3	31.3	31.3	31.3	0	11.6667	27.1528	27.9641	0.644869
			2	44.8	45	44.9	44.9	0.0816497	32	32	32	32	0	12.9	28.7305
			3	44	44.1	44	44.0333	0.0471405	31.7	31.7	31.7	31.7	0	12.3333	28.0091
		L210A	1	43.3	43.4	43.3	43.3333	0.0471405	21.3	21.3	21.3	21.3	0	22.0333	50.8462	52.4724	1.31356
			2	42.5	42.5	42.6	42.5333	0.0471405	20.2	20.2	20.2	20.2	0	22.3333	52.5078
			3	49.7	49.6	49.6	49.6333	0.0471405	22.8	22.8	22.8	22.8	0	26.8333	54.0631
		H130W	1	46.8	47	47	46.9333	0.0942809	43.1	43.1	43.1	43.1	0	3.83333	8.16761	8.11806	0.0500386
			2	43.2	43.1	42.9	43.0667	0.124722	39.6	39.6	39.6	39.6	0	3.46667	8.04954
			3	46.7	46.7	46.7	46.7	7.10543e-15	42.9	42.9	42.9	42.9	0	3.8	8.13704
		L210V	1	45.4	45.5	45.5	45.4667	0.0471405	21.6	21.6	21.6	21.6	3.55271e-15	23.8667	52.4927	54.253	1.33022
			2	43.8	43.9	43.7	43.8	0.0816497	19.4	19.4	19.4	19.4	0	24.4	55.7078
			3	46.4	46.5	46.4	46.4333	0.0471405	21.1	21.1	21.1	21.1	0	25.3333	54.5585
		F63Y	1	47	47.1	47	47.0333	0.0471405	33.4	33.4	33.4	33.4	0	13.6333	28.9865	29.0172	0.403337
			2	46.4	46.4	46.4	46.4	0	32.7	32.7	32.7	32.7	0	13.7	29.5259
			3	44.5	44.4	44.6	44.5	0.0816497	31.8	31.8	31.8	31.8	0	12.7	28.5393
		F189I	1	45.6	45.6	45.6	45.6	0	38.7	38.7	38.7	38.7	0	6.9	15.1316	14.6726	0.340562
			2	45.3	45.3	45.3	45.3	7.10543e-15	38.7	38.7	38.7	38.7	0	6.6	14.5695
			3	46.1	46.1	46.1	46.1	0	39.5	39.5	39.5	39.5	0	6.6	14.3167
		D233K	1	41.4	41.4	41.4	41.4	0	20.3	20.3	20.3	20.3	0	21.1	50.9662	44.6463	5.67715
			2	42.6	42.6	42.6	42.6	0	23.1	23.1	23.1	23.1	3.55271e-15	19.5	45.7746
			3	41.4	41.4	41.4	41.4	0	26	26	26	26	0	15.4	37.1981
	t= 16h	Variant	replicate	PET foil weight (mg)			mean	SD	PET foil residual weight (mg)			mean	SD	Weight loss (mg)	Weight loss (%)	mean	SD
				measurements					measurements
		WT PHL7	1	40.5	40.5	40.5	40.5	0	4.6	4.6	4.6	4.6	0	35.9	88.642	90.0968	2.27074
			2	44.8	44.8	44.8	44.8	7.10543e-15	3	3	3	3	0	41.8	93.3036
			3	42.9	42.9	42.9	42.9	0	5	5	5	5	0	37.9	88.345
		F63A	1	43	42.9	43	42.9667	0.0471405	37.9	38	38.1	38	0.0816497	4.96667	11.5593	10.7891	0.793667
			2	42.3	42.3	42.3	42.3	0	37.6	37.7	37.5	37.6	0.0816497	4.7	11.1111
			3	44	44	44	44	0	39.6	39.8	39.8	39.7333	0.0942809	4.26667	9.69697
		L93A	1	41.1	41.1	41.1	41.1	0	4.5	4.6	4.6	4.56667	0.0471405	36.5333	88.8889	91.9483	2.1689
			2	41.1	41	41.1	41.0667	0.0471405	2.6	2.6	2.6	2.6	0	38.4667	93.6688
			3	43.3	43.2	43.1	43.2	0.0816497	2.9	2.9	2.9	2.9	0	40.3	93.287
		L93F	1	40.9	41.1	40.9	40.9667	0.0942809	2	2	2	2	0	38.9667	95.118	97.6734	1.99963
			2	42.8	42.8	42.8	42.8	7.10543e-15	0	0	0	0	0	42.8	100
			3	42.9	42.9	42.9	42.9	0	0.9	0.9	0.9	0.9	0	42	97.9021
		Q95Y	1	44.4	44.3	44.4	44.3667	0.0471405	4.6	4.5	4.5	4.53333	0.0471405	39.8333	89.7821	94.5677	3.3842
			2	43.5	43.5	43.6	43.5333	0.0471405	1.3	1.3	1.3	1.3	0	42.2333	97.0138
			3	42	42.1	42	42.0333	0.0471405	1.3	1.3	1.3	1.3	0	40.7333	96.9072
		H185S	1	43.2	43.2	43.2	43.2	7.10543e-15	39	39.1	39.1	39.0667	0.0471405	4.13333	9.5679	9.95303	0.308488
			2	42.3	42.3	42.3	42.3	0	38	37.9	37.9	37.9333	0.0471405	4.36667	10.3231
			3	41.8	41.9	41.7	41.8	0.0816497	37.6	37.6	37.7	37.6333	0.0471405	4.16667	9.9681
		L210I	1	43.1	43.3	43.2	43.2	0.0816497	0.3	0.3	0.3	0.3	0	42.9	99.3056	99.7685	0.327364
			2	41.4	41.4	41.4	41.4	0	0	0	0	0	0	41.4	100
			3	40.7	40.8	40.9	40.8	0.0816497	0	0	0	0	0	40.8	100
		L210S	1	43.7	43.8	43.7	43.7333	0.0471405	2.2	2.2	2.2	2.2	0	41.5333	94.9695	92.6526	3.34267
			2	42.5	42.5	42.6	42.5333	0.0471405	2.1	2.1	2.1	2.1	0	40.4333	95.0627
			3	43	43.1	43.1	43.0667	0.0471405	5.2	5.2	5.2	5.2	0	37.8667	87.9257
		Q95G	1	44.3	44.4	44.3	44.3333	0.0471405	15.7	15.7	15.6	15.6667	0.0471405	28.6667	64.6617	67.6763	2.37666
			2	46.7	46.8	46.7	46.7333	0.0471405	13.8	13.8	13.8	13.8	1.77636e-15	32.9333	70.4708
			3	42.5	42.4	42.5	42.4667	0.0471405	13.6	13.7	13.6	13.6333	0.0471405	28.8333	67.8964
		L210T	1	42.4	42.1	42.3	42.2667	0.124722	0	0	0	0	0	42.2667	100	100	0
			2	49.6	49.6	49.6	49.6	0	0	0	0	0	0	49.6	100
			3	42.1	42.1	42.2	42.1333	0.0471405	0	0	0	0	0	42.1333	100
		L210F	1	38.8	38.8	38.9	38.8333	0.0471405	18	18.1	18.1	18.0667	0.0471405	20.7667	53.4764	55.8485	2.12558
			2	44.3	44.4	44.5	44.4	0.0816497	18.4	18.4	18.3	18.3667	0.0471405	26.0333	58.6336
			3	43.3	43.2	43.2	43.2333	0.0471405	19.1	19.4	19.3	19.2667	0.124722	23.9667	55.4356
		L210A	1	40.8	40.8	40.7	40.7667	0.0471405	0			0	0	40.7667	100	98	2
			2	41.7	41.8	41.6	41.7	0.0816497	0	0	0	0	0	41.7	100
			3	45.8	45.8	45.9	45.8333	0.0471405	1.8	1.9	1.8	1.83333	0.0471405	44	96
		H130W	1	46.9	46.9	47	46.9333	0.0471405	41.2	41.2	41.2	41.2	0	5.73333	12.2159	12.1436	0.181366
			2	45.3	45.4	45.5	45.4	0.0816497	40.1	40	39.9	40	0.0816497	5.4	11.8943
			3	44.1	44.1	44.1	44.1	0	38.7	38.6	38.7	38.6667	0.0471405	5.43333	12.3205
		L210V	1	42.4	42.7	42.7	42.6	0.141421	0	0	0	0	0	42.6	100	100	0
			2	49.5	49.4	49.5	49.4667	0.0471405	0	0	0	0	0	49.4667	100
			3	46.3	46.3	46.3	46.3	7.10543e-15	0	0	0	0	0	46.3	100
		F63Y	1	45.4	45.4	45.5	45.4333	0.0471405	9.2	9.2	9.2	9.2	0	36.2333	79.7506	83.0176	2.3128
			2	43.3	43.3	43.2	43.2667	0.0471405	6.7	6.7	6.7	6.7	0	36.5667	84.5146
			3	44.7	44.6	44.8	44.7	0.0816497	6.8	6.8	6.8	6.8	0	37.9	84.7875
		F189I	1	46.6	46.6	46.5	46.5667	0.0471405	40.6	40.6	40.6	40.6	0	5.96667	12.8132	14.697	1.35198
			2	46.3	46.3	46.2	46.2667	0.0471405	38.9	38.9	38.9	38.9	0	7.36667	15.9222
			3	44.1	44.1	44	44.0667	0.0471405	37.3	37.3	37.3	37.3	0	6.76667	15.3555
		D233K	1	46.9	46.9	46.9	46.9	0	0	0	0	0	0	46.9	100	97.351	3.74626
			2	49.9	49.9	49.9	49.9	0	0	0	0	0	0	49.9	100
			3	45.3	45.3	45.3	45.3	7.10543e-15	3.6	3.6	3.6	3.6	0	41.7	92.053
		S131A*	1	44.3	44.2	44.1	44.2	0.0816497	44.1	44.1	44.1	44.1	0	0.1	0.226244	0.122314	0.0734901
			2	47.3	47.3	47.4	47.3333	0.0471405	47.3	47.3	47.3	47.3	7.10543e-15	0.0333333	0.0704225
			3	47.4	47.5	47.4	47.4333	0.0471405	47.4	47.4	47.4	47.4	0	0.0333333	0.0702741
		*reaction time of 24 h for S131A

## Sheet: low temperature weight loss
PET film weight loss data for 50°C and 60°C (gravimetric measurements) for Figure 3b
	t= 16h	50ºC
	Variant	replicate	PET foil weight (mg)			mean	SD	PET foil residual weight (mg)			mean	SD	Weight loss (mg)	Weight loss (%)	mean	SD
			measurements					measurements
	H130W	1	40.2	40.3	40.4	40.3	0.0816497	38.7	38.7	38.8	38.7333	0.0471405	1.56667	3.88751	3.84707	0.0378064
		2	46.8	46.6	46.2	46.5333	0.249444	44.8	44.7	44.8	44.7667	0.0471405	1.76667	3.79656
		3	46.7	46.7	46.6	46.6667	0.0471405	44.8	45	44.8	44.8667	0.0942809	1.8	3.85714
	H185S	1	48.4	48.4	48.4	48.4	0	45.9	46	46	45.9667	0.0471405	2.43333	5.02755	5.11391	0.120865
		2	48.5	48.6	48.6	48.5667	0.0471405	46	46	46	46	0	2.56667	5.28483
		3	39.8	39.8	39.7	39.7667	0.0471405	37.8	37.8	37.7	37.7667	0.0471405	2	5.02934
	F189I	1	43.5	43.5	43.4	43.4667	0.0471405	38.7	38.7	38.7	38.7	0	4.76667	10.9663	11.1159	0.175325
		2	44.3	44.3	44.3	44.3	7.10543e-15	39.3	39.2	39.3	39.2667	0.0471405	5.03333	11.3619
		3	44.5	44.4	44.5	44.4667	0.0471405	39.5	39.6	39.6	39.5667	0.0471405	4.9	11.0195
	WT	1	46.5	46.5	46.5	46.5	0	40.8	40.7	40.7	40.7333	0.0471405	5.76667	12.4014	12.5204	0.151819
		2	40.9	40.8	40.8	40.8333	0.0471405	35.6	35.7	35.6	35.6333	0.0471405	5.2	12.7347
		3	44.5	44.5	44.6	44.5333	0.0471405	39	39	39	39	0	5.53333	12.4251
	t= 16h	60ºC
	Variant	replicate	PET foil weight (mg)			mean	SD	PET foil residual weight (mg)			mean	SD	Weight loss (mg)	Weight loss (%)	mean	SD
			measurements					measurements
	H130W	1	43.3	43.2	43.2	43.2333	0.0471405	39.1	39.1	39.2	39.1333	0.0471405	4.1	9.48342	9.24782	0.240727
		2	47.1	47.1	47.1	47.1	0	42.9	42.9	42.9	42.9	0	4.2	8.9172
		3	42.1	42.1	42.1	42.1	0	38.2	38.2	38.1	38.1667	0.0471405	3.93333	9.34283
	H185S	1	46.8	47	47	46.9333	0.0942809	41.8	41.7	41.6	41.7	0.0816497	5.23333	11.1506	11.3498	0.579899
		2	47.3	47.2	47.2	47.2333	0.0471405	41.5	41.4	41.6	41.5	0.0816497	5.73333	12.1383
		3	46.5	46.4	46.5	46.4667	0.0471405	41.5	41.4	41.5	41.4667	0.0471405	5	10.7604
	F189I	1	43.1	43	42.9	43	0.0816497	31.8	31.7	31.8	31.7667	0.0471405	11.2333	26.124	24.2258	3.90539
		2	39.7	39.7	39.8	39.7333	0.0471405	28.7	28.7	28.7	28.7	0	11.0333	27.7685
		3	41.7	41.7	41.7	41.7	0	33.8	33.9	33.9	33.8667	0.0471405	7.83333	18.785
	WT	1	47.1	47.1	47.1	47.1	0	30.3	30.3	30.3	30.3	0	16.8	35.6688	36.1075	0.543746
		2	49.9	49.9	49.9	49.9	0	31.5	31.5	31.5	31.5	0	18.4	36.8737
		3	43.6	43.6	43.6	43.6	0	28	28	28	28	0	15.6	35.7798

## Sheet: protein melting points
Protein melting points for Figure 3d and Supplementary Figure 7
	variant	onset (°C)	Std onset	Tm (°C)	Std Tm	delta Tm	Std delta Tm
	PHL7 WT	68.8101	0.434503	79.0938	0.0477388	0	0.0477388
	L210F	74.1494	0.0779006	82.1465	0.0347649	3.05278	0.0347649
	Q95G	67.7064	0.316307	81.083	0.0431028	1.98924	0.0431028
	L210T	70.1635	1.51514	80.4501	0.0483799	1.35638	0.0483799
	L93F	68.7218	0.25521	80.2797	0.0350185	1.1859	0.0350185
	D233K	70.9772	0.179825	80.0008	0.0979877	0.907081	0.0979877
	L210S	70.7573	0.213247	80.0042	0.0478258	0.91047	0.0478258
	Q95Y	70.4695	0.244491	79.8939	0.049292	0.800131	0.049292
	F63Y	70.2186	0.504898	79.6521	0.0397797	0.558347	0.0397797
	L210A	69.5112	0.145666	79.468	0.0187786	0.374239	0.0187786
	F63A	70.6244	0.180382	79.159	0.0469867	0.0652148	0.0469867
	L210V	68.8435	0.450396	78.8873	0.109974	-0.206453	0.109974
	L93A	69.6211	0.174198	78.6535	0.042463	-0.440252	0.042463
	L210I	69.0455	0.204747	78.581	0.0555273	-0.512807	0.0555273
	S131A*	67.5174	0.560423	78.4659	0.0375476	-0.627908	0.0375476
	T169V	65.5296	0.759646	77.2663	0.00609576	-1.82749	0.00609576
	H130W	65.2304	0.312639	74.6955	0.0703262	-4.39826	0.0703262
	F189I	61.2194	0.596354	71.9916	0.0673994	-7.10215	0.0673994
	H185S	55.6376	0.350326	67.5689	0.045709	-11.5249	0.045709

## Sheet: Impedance spectroscopy
Impedance data for Figure 3c and Supplementary Figure 6
Impedance data for Figure 3c
	time window of reaction	1-5 h						time window of reaction	10-15 h
		Degradation rate in µm h-1							Degradation rate in µm h-1
		WT	L93F	Q95Y	L210T	L210V	L210F		WT	L93F	Q95Y	L210T	L210V	L210F
	1	17.17	16.65	14.7	17.87	15.02		1	18.64	14.62	16.44	18.15	18.38	4.27
	2	16.14	13.48	13.93	24.74	21.24	13.43	2	17.05	14.9	17.29	21.64	19.75	10.17
	3		13.67	17.71	19.61	18.95	9.59	3	15.11	17.36	15.03	20.36	20.45	5.11
	4	14.72	16.69	15.09	21.03	20.43	5.96	4	17.68	16.65	15.85	20.23	19.41	5.92
	5	16.37	17.63		19.42	20.51	8.12	5	16.13	16.83	14.87	19.28	21.3	8.19
	mean degradation rate in µm h-1
		WT	L93F	Q95Y	L210T	L210V	L210F
	1-5 h	16.1	15.624	15.3575	20.534	19.23	9.275
	10-15 h*	16.922	16.072	15.896	19.932	19.858	6.732		* 10-15 h time window dataset is used for the dataset in Figure 3c.
	standard deviation degradtion rate
		WT	L93F	Q95Y	L210T	L210V	L210F
	1-5 h	1.02042	1.91232	1.64072	2.60423	2.49605	3.14571
	10-15 h*	1.36502	1.22978	1.00548	1.30287	1.09849	2.41336
Raw data for Supplementary Figure 6
	enzyme concentration in µg mL-1	0 mM MHET						20 mM MHET
	WT
	6.95	8.823	4.83	5.95				3.419	3.359	1.978
	10	9.555	12.03	11.02				6.321	10.31	6.302
	13.9	18.64	17.05	15.11	17.68	16.13		15.55	17.68	14.31
	27.8	17.56	17.25	15.54				16.79	18.09	18.32
	55.6	18.65	17.48	18.33				17	17.15	18.53
	106.9	17.61	16.62	17.42				17.26	17.99	16.41
	enzyme concentration in µg mL-1	0 mM MHET							20 mM MHET
	L210F
	6.95	-0,7560*	1.321	0.1327					-4,9950*	-0,9352*	0.1089
	10	0.9648	1.902	-1,2020*					0.4537	2.203	1.348
	13.9	7.47	7.21	7.24					5.357	7.058	6.767
	27.8	7.179	10.31	13.57	11.08	10.63	9.403	9.157	8.896	9.34	9.512	9.074	8.969
	55.6	9.576	10.07	10.35					8.713	8.145	7.523
	111.2	7.755	8.687	8.868					9.165	8.378	8.727
		*excluded
			0 mM MHET				20 mM MHET
	WT	E (µg/ml)	v0 in µm h-1	1/E	1/v		v0 in µm h-1	1/E	1/v
		6.95	6.53433	0.143885	0.153038		2.91867	0.143885	0.342622
		10	10.8683	0.1	0.0920104		7.64433	0.1	0.130816
		13.9	16.922	0.0719424	0.0590947		15.8467	0.0719424	0.0631048
		27.8	16.7833	0.0359712	0.0595829		17.7333	0.0359712	0.056391
		55.6	18.1533	0.0179856	0.0550863		17.56	0.0179856	0.0569476
		106.9	17.2167	0.00935454	0.0580833		17.22	0.00935454	0.058072
			0 mM MHET				20 mM MHET
	L210F	E (µg/ml)	v0 in µm h-1	1/E	1/v		v0 in µm h-1	1/E	1/v
		6.95	0.72685	0.143885	1.3758		0.1089	0.143885	9.18274
		10	1.4334	0.1	0.697642		1.3349	0.1	0.74912
		13.9	7.30667	0.0719424	0.136861		6.394	0.0719424	0.156397
		27.8	10.5348	0.0359712	0.0949239		9.1582	0.0359712	0.109192
		55.6	9.99867	0.0179856	0.100013		8.127	0.0179856	0.123047
		111.2	8.43667	0.00899281	0.11853		8.75667	0.00899281	0.114199

## Sheet: Rosetta free binding energy
Average Rosetta free binding energy (ΔΔG) for Figure 4a and 4b
	Rosetta free binding energy (ΔΔG) for Figure 4 a					Rosetta free binding energy (ΔΔG) for Figure 4 b
	PDB	Interface Delta X				WT Rosetta	L210F Rosetta	L210T Rosetta
	7nei_WT_2pet_00793.pdb	-11.088				-12.784	-13.867	-12.136
	7nei_WT_2pet_01407.pdb	-12.784				-12.465	-13.187	-11.903
	7nei_WT_2pet_03017.pdb	-10.933				-11.894	-12.961	-11.632
	7nei_WT_2pet_03629.pdb	-11.802				-11.829	-12.527	-11.481
	7nei_WT_2pet_04669.pdb	-11.373				-11.802	-12.461	-11.442
	7nei_WT_2pet_05001.pdb	-10.949				-11.742	-12.443	-11.421
	7nei_WT_2pet_05162.pdb	-10.836				-11.724	-12.397	-11.347
	7nei_WT_2pet_06855.pdb	-11.345				-11.703	-12.367	-11.282
	7nei_WT_2pet_07208.pdb	-10.964				-11.583	-12.304	-11.279
	7nei_WT_2pet_10821.pdb	-11.186				-11.514	-12.176	-11.249
	7nei_WT_2pet_11862.pdb	-11.416
	7nei_WT_2pet_12016.pdb	-11.514
	7nei_WT_2pet_12428.pdb	-11.894
	7nei_WT_2pet_12589.pdb	-10.884
	7nei_WT_2pet_14724.pdb	-11.31
	7nei_WT_2pet_15640.pdb	-11.155
	7nei_WT_2pet_15680.pdb	-10.906
	7nei_WT_2pet_15920.pdb	-10.965
	7nei_WT_2pet_19144.pdb	-12.465
	7nei_WT_2pet_19998.pdb	-11.245
	7nei_WT_2pet_20239.pdb	-10.941
	7nei_WT_2pet_21082.pdb	-10.946
	7nei_WT_2pet_22683.pdb	-10.829
	7nei_WT_2pet_24471.pdb	-11.742
	7nei_WT_2pet_25396.pdb	-11.724
	7nei_WT_2pet_26266.pdb	-11.583
	7nei_WT_2pet_26575.pdb	-10.997
	7nei_WT_2pet_29958.pdb	-11.295
	7nei_WT_2pet_31103.pdb	-11.829
	7nei_WT_2pet_31242.pdb	-11.168
	7nei_WT_2pet_31368.pdb	-11.206
	7nei_WT_2pet_31985.pdb	-10.882
	7nei_WT_2pet_34797.pdb	-11.016
	7nei_WT_2pet_36867.pdb	-11.703
	7nei_WT_2pet_39003.pdb	-10.842
	7nei_WT_2pet_39789.pdb	-10.839
	7nei_WT_2pet_39828.pdb	-10.99
	7nei_WT_2pet_39960.pdb	-10.998
	7nei_L210T_2pet_01460.pdb	-11.903
	7nei_L210T_2pet_01946.pdb	-11.279
	7nei_L210T_2pet_04250.pdb	-11.034
	7nei_L210T_2pet_05123.pdb	-11.079
	7nei_L210T_2pet_09411.pdb	-11.166
	7nei_L210T_2pet_09980.pdb	-10.72
	7nei_L210T_2pet_11010.pdb	-11.632
	7nei_L210T_2pet_12212.pdb	-10.686
	7nei_L210T_2pet_14636.pdb	-11.234
	7nei_L210T_2pet_15035.pdb	-11.034
	7nei_L210T_2pet_15337.pdb	-11.481
	7nei_L210T_2pet_15537.pdb	-12.136
	7nei_L210T_2pet_17386.pdb	-11.347
	7nei_L210T_2pet_17842.pdb	-10.893
	7nei_L210T_2pet_18754.pdb	-10.881
	7nei_L210T_2pet_19488.pdb	-11.282
	7nei_L210T_2pet_20721.pdb	-10.646
	7nei_L210T_2pet_20881.pdb	-11.249
	7nei_L210T_2pet_21447.pdb	-10.92
	7nei_L210T_2pet_21542.pdb	-10.886
	7nei_L210T_2pet_22123.pdb	-11.442
	7nei_L210T_2pet_24149.pdb	-11.205
	7nei_L210T_2pet_25943.pdb	-10.744
	7nei_L210T_2pet_27589.pdb	-10.668
	7nei_L210T_2pet_29630.pdb	-10.947
	7nei_L210T_2pet_29774.pdb	-10.674
	7nei_L210T_2pet_29949.pdb	-10.815
	7nei_L210T_2pet_31501.pdb	-10.78
	7nei_L210T_2pet_35914.pdb	-10.805
	7nei_L210T_2pet_36609.pdb	-11.421
	7nei_L210T_2pet_38512.pdb	-11.056
	7nei_L210T_2pet_39575.pdb	-10.725
	7nei_L210F_2pet_01548.pdb	-12.461
	7nei_L210F_2pet_04239.pdb	-11.333
	7nei_L210F_2pet_04312.pdb	-11.299
	7nei_L210F_2pet_04665.pdb	-11.649
	7nei_L210F_2pet_04698.pdb	-11.488
	7nei_L210F_2pet_07687.pdb	-12.304
	7nei_L210F_2pet_10597.pdb	-12.04
	7nei_L210F_2pet_11553.pdb	-11.375
	7nei_L210F_2pet_12500.pdb	-13.187
	7nei_L210F_2pet_12837.pdb	-11.537
	7nei_L210F_2pet_13255.pdb	-12.961
	7nei_L210F_2pet_13996.pdb	-12.176
	7nei_L210F_2pet_19917.pdb	-11.281
	7nei_L210F_2pet_20543.pdb	-12.088
	7nei_L210F_2pet_25206.pdb	-11.293
	7nei_L210F_2pet_25907.pdb	-13.867
	7nei_L210F_2pet_25971.pdb	-12.134
	7nei_L210F_2pet_26188.pdb	-12.069
	7nei_L210F_2pet_28357.pdb	-12.397
	7nei_L210F_2pet_28493.pdb	-11.754
	7nei_L210F_2pet_30007.pdb	-12.175
	7nei_L210F_2pet_30043.pdb	-11.611
	7nei_L210F_2pet_32596.pdb	-11.56
	7nei_L210F_2pet_33352.pdb	-12.443
	7nei_L210F_2pet_33583.pdb	-11.526
	7nei_L210F_2pet_33797.pdb	-11.337
	7nei_L210F_2pet_34975.pdb	-11.382
	7nei_L210F_2pet_35658.pdb	-12.527
	7nei_L210F_2pet_35766.pdb	-12.367
	7nei_L210F_2pet_36195.pdb	-11.3
	7nei_L210F_2pet_36294.pdb	-11.977
	7nei_L210F_2pet_36309.pdb	-11.583
	7nei_L210F_2pet_39476.pdb	-11.459

## Sheet: DFT calculation
DFT calcultions for Figure 4b
		Eint (X210)	Eint (Polymer)
	L210T	-0.65	-57.98
	WT	-3.15	-61.86
	L210F	-5.48	-67.66

## Sheet: Per-residue binding energy
Per-residue binding energy (Rosetta ΔΔG) for PHL7 WT and L210 mutants for Figure 4c
	PDB	Residue 63	Residue 64	Residue 65	Residue 69	Residue 130	Residue 132	Residue 156	Residue 179	Residue 209	Residue 210
	7nei_WT_2pet_03017.pdb	-1.395	-0.202	-0.609	-0.114	-0.021	-0.352	-0.966	-0.455	-0.257	-0.056
	7nei_WT_2pet_19144.pdb	-1.227	-0.591	-0.447	-0.086	-0.059	-0.535	-0.769	-0.256	-0.265	-0.005
	7nei_WT_2pet_39960.pdb	-1.779	-0.088	-0.486	-0.028	-0.009	-0.18	-0.627	-0.219	-0.099	-0.049
	7nei_WT_2pet_36867.pdb	-1.551	-0.176	-0.541	-0.08	-0.011	-0.307	-0.859	-0.444	-0.305	-0.051
	7nei_WT_2pet_31985.pdb	-1.494	-0.209	-0.586	-0.116	-0.018	-0.353	-0.93	-0.446	-0.265	-0.058
	7nei_WT_2pet_12589.pdb	-1.855	-0.172	-0.595	-0.145	-0.007	-0.329	-0.876	-0.365	-0.206	-0.038
	7nei_WT_2pet_12016.pdb	-1.618	-0.531	-0.595	-0.065	-0.01	-0.347	-0.899	-0.465	-0.245	-0.006
	7nei_WT_2pet_05001.pdb	-0.924	-0.584	-0.75	-0.078	-0.043	-0.103	-0.005	-0.595	-0.196	-0.009
	7nei_WT_2pet_15680.pdb	-1.704	-0.222	-0.508	-0.114	-0.006	-0.358	-0.734	-0.468	-0.308	-0.062
	7nei_WT_2pet_25396.pdb	-1.52	-0.318	-0.635	-0.079	-0.014	-0.21	-0.433	-0.383	-0.154	-0.001
	7nei_WT_2pet_03629.pdb	0.988	0.041	-0.079	-0.04	-0.025	0.235	-0.236	-0.633	-0.189	-0.006
	7nei_WT_2pet_05162.pdb	-1.554	-0.282	-0.515	-0.119	-0.008	-0.309	-0.712	-0.466	-0.217	-0.04
	7nei_WT_2pet_12428.pdb	-1.733	-0.183	-0.468	-0.183	-0.012	-0.304	-1.062	-0.446	-0.306	-0.03
	7nei_WT_2pet_06855.pdb	-1.48	-0.149	-0.613	-0.103	-0.01	-0.259	-0.825	-0.405	-0.326	-0.071
	7nei_WT_2pet_15920.pdb	-1.468	-0.192	-0.559	-0.083	-0.018	-0.213	-0.986	-0.409	-0.237	-0.061
	7nei_WT_2pet_39828.pdb	-1.415	-0.192	-0.559	-0.07	-0.019	-0.328	-0.976	-0.418	-0.245	-0.06
	7nei_WT_2pet_10821.pdb	-1.836	-0.109	-0.458	-0.167	-0.047	-0.263	-0.676	-0.5	-0.27	0.002
	7nei_WT_2pet_11862.pdb	-1.545	-0.157	-0.489	-0.12	-0.012	-0.277	-0.796	-0.447	-0.302	-0.055
	7nei_WT_2pet_22683.pdb	-1.454	-0.22	-0.556	-0.114	-0.013	-0.191	-0.948	-0.422	-0.251	-0.045
	7nei_WT_2pet_34797.pdb	-1.648	-0.124	-0.563	-0.093	-0.006	-0.071	-0.945	-0.428	-0.249	-0.047
	7nei_WT_2pet_15640.pdb	-1.493	-0.497	-0.659	-0.09	-0.004	-0.343	-0.851	-0.51	-0.301	-0.007
	7nei_WT_2pet_29958.pdb	-1.758	-0.21	-0.644	-0.129	-0.013	-0.39	-0.765	-0.458	-0.245	-0.044
	7nei_WT_2pet_04669.pdb	-0.329	-0.013	0	-0.02	-0.043	-0.493	-1.214	-0.646	-0.236	-0.005
	7nei_WT_2pet_14724.pdb	0.278	0.006	-0.061	-0.04	-0.019	-0.387	-0.436	-0.876	-0.264	-0.007
	7nei_WT_2pet_20239.pdb	-1.382	-0.204	-0.587	-0.097	-0.019	-0.355	-0.956	-0.432	-0.249	-0.054
	7nei_WT_2pet_31103.pdb	-1.46	-0.086	-0.623	-0.138	-0.015	-0.265	-0.667	-0.458	-0.339	-0.082
	7nei_WT_2pet_39003.pdb	-1.329	-0.197	-0.591	-0.109	-0.017	-0.31	-0.958	-0.43	-0.245	-0.055
	7nei_WT_2pet_31242.pdb	-1.541	-0.317	-0.506	-0.104	-0.008	-0.181	-0.347	-0.415	-0.185	0.002
	7nei_WT_2pet_26575.pdb	-1.225	-0.357	-0.627	-0.098	-0.062	-0.599	-0.741	-0.205	-0.276	-0.007
	7nei_WT_2pet_24471.pdb	-1.837	-0.22	-0.489	-0.181	-0.031	-0.191	-0.6	-0.368	-0.212	-0.035
	7nei_WT_2pet_00793.pdb	-1.656	-0.296	-0.5	-0.118	-0.015	-0.198	-0.502	-0.317	-0.14	-0.034
	7nei_WT_2pet_19998.pdb	-1.475	-0.162	-0.512	-0.112	-0.011	-0.283	-0.804	-0.438	-0.306	-0.052
	7nei_WT_2pet_21082.pdb	-1.623	-0.335	-0.445	-0.076	-0.008	-0.198	-0.575	-0.384	-0.177	-0.013
	7nei_WT_2pet_26266.pdb	-1.646	-0.365	-0.47	-0.032	-0.009	-0.21	-0.542	-0.206	-0.095	-0.017
	7nei_WT_2pet_39789.pdb	-1.306	-0.256	-0.584	-0.176	-0.011	-0.192	-0.165	-0.539	-0.166	0.004
	7nei_WT_2pet_01407.pdb	-1.939	-0.039	-0.419	-0.015	-0.021	-0.391	-1.265	-0.365	-0.28	-0.166
	7nei_WT_2pet_07208.pdb	-0.786	-0.452	-0.543	-0.027	0	-0.805	-1.399	-0.092	-0.35	-0.038
	7nei_WT_2pet_31368.pdb	-0.636	-0.352	-0.855	-0.154	-0.083	-0.042	0.003	-0.685	-0.314	-0.036
	pdb_file	Residue 63	Residue 64	Residue 65	Residue 69	Residue 130	Residue 132	Residue 156	Residue 179	Residue 209	Residue 210
	7nei_L210T_2pet_27589.pdb	-1.622	-0.199	-0.648	-0.113	-0.012	-0.325	-0.926	-0.404	-0.319	0.055
	7nei_L210T_2pet_21542.pdb	0.285	-0.017	-0.061	-0.038	-0.006	-0.146	-0.21	-0.521	-0.201	0.052
	7nei_L210T_2pet_18754.pdb	-1.702	-0.224	-0.643	-0.101	0.011	-0.376	-0.847	-0.468	-0.314	0.055
	7nei_L210T_2pet_20721.pdb	-1.289	-0.34	-0.646	-0.138	-0.019	-0.341	-0.939	-0.409	-0.249	0.054
	7nei_L210T_2pet_09980.pdb	0.129	-0.019	-0.036	-0.039	-0.01	-0.268	-0.219	-0.317	-0.14	0.049
	7nei_L210T_2pet_15537.pdb	-1.626	-0.347	-0.592	-0.101	-0.009	-0.197	-0.297	-0.302	-0.137	0.048
	7nei_L210T_2pet_22123.pdb	-1.698	-0.443	-0.758	-0.103	-0.004	-0.363	-0.86	-0.436	-0.31	0.051
	7nei_L210T_2pet_29949.pdb	-1.383	-0.36	-0.567	-0.12	-0.014	-0.306	-0.972	-0.426	-0.254	0.052
	7nei_L210T_2pet_31501.pdb	-1.648	-0.353	-0.576	-0.082	-0.01	-0.2	-0.355	-0.276	-0.142	0.05
	7nei_L210T_2pet_17842.pdb	-1.676	-0.33	-0.573	-0.122	-0.017	-0.302	-0.797	-0.448	-0.273	0.061
	7nei_L210T_2pet_17386.pdb	-1.845	-0.115	-0.729	-0.101	-0.004	-0.297	-0.786	-0.481	-0.238	0.049
	7nei_L210T_2pet_14636.pdb	-0.766	-0.237	-0.348	-0.107	-0.072	-0.519	-1.312	-0.097	-0.222	0.056
	7nei_L210T_2pet_11010.pdb	-0.56	-0.012	0	-0.02	-0.019	-0.5	-1.239	-0.832	-0.251	0.05
	7nei_L210T_2pet_05123.pdb	-0.618	-0.271	-0.314	-0.103	-0.696	-0.506	-1.253	-0.095	-0.31	0.057
	7nei_L210T_2pet_15035.pdb	-0.576	-0.213	-0.87	-0.156	-0.045	-0.043	0.002	-0.711	-0.337	0.052
	7nei_L210T_2pet_21447.pdb	-1.583	-0.225	-0.578	-0.108	-0.013	-0.315	-0.996	-0.437	-0.263	0.052
	7nei_L210T_2pet_39575.pdb	-1.285	-0.474	-0.561	-0.095	-0.013	-0.542	-0.747	-0.165	-0.314	0.049
	7nei_L210T_2pet_04250.pdb	-1.439	-0.288	-0.625	-0.198	-0.012	-0.146	-0.167	-0.45	-0.159	0.049
	7nei_L210T_2pet_25943.pdb	-1.655	-0.318	-0.617	-0.152	-0.009	-0.296	-1.058	-0.422	-0.294	0.054
	7nei_L210T_2pet_19488.pdb	-1.48	-0.261	-0.584	-0.142	-0.014	-0.277	-0.861	-0.455	-0.301	0.056
	7nei_L210T_2pet_01460.pdb	-1.701	-0.368	-0.491	-0.031	-0.009	-0.193	-0.681	-0.231	-0.107	0.052
	7nei_L210T_2pet_12212.pdb	-1.523	-0.228	-0.622	-0.141	-0.011	-0.333	-0.935	-0.43	-0.297	0.056
	7nei_L210T_2pet_20881.pdb	-0.735	-0.021	-0.205	-0.07	-0.671	-0.377	-1.813	0.046	-0.323	-0.08
	7nei_L210T_2pet_29774.pdb	-0.532	-0.282	-0.32	-0.102	-0.672	-0.483	-1.23	-0.192	-0.327	0.06
	7nei_L210T_2pet_35914.pdb	-1.498	-0.47	-0.617	-0.091	-0.011	-0.282	-0.845	-0.529	-0.303	0.059
	7nei_L210T_2pet_09411.pdb	-1.772	-0.31	-0.607	-0.142	-0.003	-0.138	-0.96	-0.367	-0.226	0.049
	7nei_L210T_2pet_24149.pdb	-1.747	-0.375	-0.651	-0.145	-0.006	-0.383	-0.898	-0.422	-0.298	0.054
	7nei_L210T_2pet_01946.pdb	-1.783	-0.306	-0.611	-0.131	-0.008	-0.311	-1.073	-0.42	-0.282	0.049
	7nei_L210T_2pet_38512.pdb	-1.466	-0.353	-0.62	-0.13	-0.012	-0.371	-0.922	-0.462	-0.241	0.055
	7nei_L210T_2pet_36609.pdb	-0.769	-0.024	-0.211	-0.064	-0.744	-0.326	-1.861	0.078	-0.316	-0.07
	7nei_L210T_2pet_29630.pdb	-1.596	-0.337	-0.646	-0.135	-0.012	-0.342	-0.861	-0.456	-0.235	0.06
	7nei_L210T_2pet_15337.pdb	-1.788	-0.329	-0.633	-0.108	-0.005	-0.176	-1.022	-0.36	-0.196	0.05
	pdb_file	Residue 63	Residue 64	Residue 65	Residue 69	Residue 130	Residue 132	Residue 156	Residue 179	Residue 209	Residue 210
	7nei_L210F_2pet_01548.pdb	-1.603	-0.305	-0.472	-0.174	-0.012	-0.293	-1.024	-0.42	-0.315	-0.159
	7nei_L210F_2pet_19917.pdb	-1.021	-0.114	-0.407	-0.062	-0.029	-0.179	-1.081	-0.424	-0.294	-0.359
	7nei_L210F_2pet_34975.pdb	-1.318	-0.343	-0.553	-0.083	-0.014	-0.241	-0.998	-0.404	-0.212	-0.225
	7nei_L210F_2pet_12837.pdb	-1.695	-0.319	-0.504	-0.079	-0.008	-0.238	-0.859	-0.299	-0.174	-0.133
	7nei_L210F_2pet_36294.pdb	1.574	0.02	-0.048	-0.039	-0.022	-0.455	-0.594	-0.84	-0.231	-0.05
	7nei_L210F_2pet_04239.pdb	-1.365	-0.335	-0.633	-0.124	-0.02	-0.323	-0.956	-0.432	-0.242	-0.195
	7nei_L210F_2pet_11553.pdb	-1.381	-0.328	-0.493	-0.04	-0.023	-0.181	-0.983	-0.415	-0.234	-0.216
	7nei_L210F_2pet_33583.pdb	-1.567	-0.272	-0.376	-0.08	-0.015	-0.335	-0.743	-0.482	-0.299	-0.112
	7nei_L210F_2pet_04665.pdb	-1.138	-0.098	-0.463	-0.067	-0.022	-0.208	-1.071	-0.444	-0.272	-0.32
	7nei_L210F_2pet_33797.pdb	-1.44	-0.171	-0.632	-0.211	-0.042	-0.136	-0.119	-0.52	-0.201	-0.102
	7nei_L210F_2pet_20543.pdb	-0.45	-0.247	-0.287	-0.108	-0.753	-0.492	-1.224	-0.116	-0.292	-0.321
	7nei_L210F_2pet_30007.pdb	-0.511	-0.296	-0.347	-0.099	-0.699	-0.508	-1.263	-0.134	-0.313	-0.297
	7nei_L210F_2pet_25206.pdb	-1.561	-0.314	-0.465	-0.13	-0.005	-0.16	-0.274	-0.454	-0.192	-0.067
	7nei_L210F_2pet_13255.pdb	-1.731	-0.348	-0.579	-0.068	-0.003	-0.385	-1.275	-0.261	-0.222	-0.228
	7nei_L210F_2pet_36195.pdb	-1.485	-0.337	-0.641	-0.145	-0.008	-0.326	-0.951	-0.428	-0.305	-0.167
	7nei_L210F_2pet_35658.pdb	-1.876	-0.375	-0.617	-0.082	-0.001	-0.451	-1.176	-0.365	-0.254	-0.211
	7nei_L210F_2pet_25907.pdb	-2.036	-0.199	-0.527	-0.069	-0.017	-0.409	-1.31	-0.41	-0.294	-0.271
	7nei_L210F_2pet_36309.pdb	-1.623	-0.311	-0.646	-0.134	-0.019	-0.344	-0.879	-0.457	-0.263	-0.184
	7nei_L210F_2pet_25971.pdb	-1.666	-0.193	-0.546	-0.072	-0.015	-0.311	-0.808	-0.484	-0.306	-0.149
	7nei_L210F_2pet_30043.pdb	-1.597	-0.338	-0.602	-0.112	-0.011	-0.33	-0.882	-0.422	-0.256	-0.209
	7nei_L210F_2pet_13996.pdb	-1.851	-0.343	-0.66	-0.114	-0.004	-0.537	-0.816	-0.491	-0.327	-0.129
	7nei_L210F_2pet_32596.pdb	-1.675	-0.244	-0.625	-0.118	-0.019	-0.337	-0.927	-0.458	-0.315	-0.233
	7nei_L210F_2pet_35766.pdb	-1.866	-0.559	-0.632	-0.088	0	-0.484	-0.73	-0.488	-0.308	-0.091
	7nei_L210F_2pet_12500.pdb	-1.992	-0.334	-0.32	-0.194	-0.01	-0.245	-0.756	-0.389	-0.221	-0.139
	7nei_L210F_2pet_04312.pdb	-1.686	-0.218	-0.638	-0.104	0.006	-0.336	-0.815	-0.412	-0.249	-0.226
	7nei_L210F_2pet_28357.pdb	-0.562	-0.276	-0.332	-0.1	-0.715	-0.499	-1.303	-0.142	-0.279	-0.304
	7nei_L210F_2pet_28493.pdb	-1.722	-0.236	-0.554	-0.088	-0.024	-0.335	-0.997	-0.42	-0.342	-0.223
	7nei_L210F_2pet_33352.pdb	-0.611	-0.335	-0.454	-0.085	-0.66	-0.473	-1.337	-0.162	-0.304	-0.28
	7nei_L210F_2pet_04698.pdb	-0.846	-0.39	-0.574	-0.066	-0.004	-0.551	-1.299	-0.256	-0.392	-0.266
	7nei_L210F_2pet_39476.pdb	-1.643	-0.474	-0.636	-0.099	-0.003	1.16	-1.054	-0.421	-0.261	-0.118
	7nei_L210F_2pet_10597.pdb	-1.76	-0.527	-0.656	-0.09	-0.003	-0.414	-0.812	-0.463	-0.291	-0.101
	7nei_L210F_2pet_26188.pdb	-1.513	-0.261	-0.525	-0.097	-0.012	-0.296	-0.851	-0.436	-0.298	-0.175
	7nei_L210F_2pet_07687.pdb	-0.683	-0.279	-0.303	-0.108	-0.799	-0.534	-1.25	-0.1	-0.238	-0.31

## Sheet: RMSD of the terephthalic rings 
RMSD of the terephthalic rings of EMT binding for Figure 4d
	WT Subsite 1	WT Subsite 2	L210F Subsite 1	L210F Subsite 2	L210T Subsite 1	L210T Subsite 2
	1.179	1.609	0.947	1.06	0.632	0.715
	0.73	1.027	0.831	0.522	1.256	0.578
	1.866	2.512	0.697	0.345	0.6	0.457
	1.46	0.87	0.79	0.634	2.279	1.988
	2.561	3.512	1.448	0.666	0.835	0.668
	0.963	1.305	1.554	0.631	0.173	0.204
	1.151	1.268	0.968	1.088	2.262	1.908
	1.383	1.814	0.728	0.457	1.119	1.09
	1.432	2.148	1.046	1.508	2.323	2.048
	1.137	1.257	0.852	1.406	2.357	2.069
	0.707	1.848	0.525	0.407	0.815	0.487
	0.977	1.456	1.001	0.743	1.152	0.574
	0.714	1.293	0.811	0.658	0.914	1.368
	1.512	2.661	1.484	0.659	0.997	1.144
	1.096	1.903	1.773	2.181	1.008	0.904
	0.716	1.134	1.151	1.055	1.181	1.215
	0.623	0.917	1.057	0.993	2.258	2.71
	0.877	2.195	1.516	0.613	1.139	1.426
	1.147	1.296	0.688	0.368	0.634	0.491
	0.803	1.036	1.504	0.583	1.112	0.891
	1.378	2.134	0.738	0.4	1.01	1.09
	0.742	1.09	0.748	0.435	1.132	0.663
	1.041	1.57	1.471	0.585	1.077	1.391
	1.503	2.443	1.235	1.224	0.911	1.208
	1.246	2.007	1.885	1.884	2.27	1.991
	0.77	1.884	0.767	0.479	1.323	1.305
	0.738	1.11	0.248	0.401	0.089	0.278
	1.287	1.241	0.941	1.179	1.027	1.164
	1.713	2.478	0.939	0.724	2.293	2.65
	3.346	3.802	1.258	1.97	1.062	1.22
	0.709	1.046	0.752	0.554	1.142	1.031
	1.057	1.784	0.669	0.737
	1.053	1.229
	0.805	1.014
	1.892	2.196
	0.73	0.966
	1.177	0.966
		1.647
